# Supplementary material for: Nanopore Targeted Sequencing for Rapid Gene Mutations Detection in Acute Myeloid Leukemia
Source: Genes (Basel). 2019 Dec 9;10(12):1026. doi: 10.3390/genes10121026 (PMC6947272; doi:10.3390/genes10121026)
Supplement: Supplementary file 1 [file genes-10-01026-s001.zip]

Archive with 10 entries (9 files):
- Supplementary files/
- Supplementary files/Supplementary Figure S1.tif
- Supplementary files/Supplementary File S1.docx
- Supplementary files/Supplementary File S2.docx
- Supplementary files/Supplementary Table S1.docx
- Supplementary files/Supplementary Table S2.doc
- Supplementary files/Supplementary Table S3.docx
- Supplementary files/Supplementary Table S4.docx
- Supplementary files/Thumbs.db
- Supplementary files/~$pplementary Information.docx
